# Supplementary material for: A comprehensive re-analysis of the Golden Spike data: Towards a benchmark for differential expression methods
Source: BMC Bioinformatics. 2008 Mar 26;9:164. doi: 10.1186/1471-2105-9-164 (PMC2324099; doi:10.1186/1471-2105-9-164)
Supplement: Additional file 1 — Source code used to create this paper and AffyDEComp. This is a zip file containing R and Sweave code. Sweave code is a text document which contains both LaTeX and R code, and as such can be used to recreate exactly all the results in this paper using open source tools. Also included is R code to recreate all the charts available through AffyDEComp. See the README file for further details. [file 1471-2105-9-164-S1.zip]

Archive with 19 entries (16 files):
- golden_spike/
- golden_spike/.DS_Store
- __MACOSX/
- __MACOSX/golden_spike/
- __MACOSX/golden_spike/._.DS_Store
- golden_spike/affydecomp.R
- __MACOSX/golden_spike/._affydecomp.R
- golden_spike/dfw.R
- golden_spike/farms.R
- __MACOSX/golden_spike/._farms.R
- golden_spike/golden_spike.Rnw
- __MACOSX/golden_spike/._golden_spike.Rnw
- golden_spike/golden_spike.tex
- golden_spike/normalize.constantsubset.R
- __MACOSX/golden_spike/._normalize.constantsubset.R
- golden_spike/normalize.loesssubset.R
- __MACOSX/golden_spike/._normalize.loesssubset.R
- golden_spike/README
- __MACOSX/golden_spike/._README
