# Supplementary material for: A comprehensive re-analysis of the Golden Spike data: Towards a benchmark for differential expression methods
Source: BMC Bioinformatics. 2008 Mar 26;9:164. doi: 10.1186/1471-2105-9-164 (PMC2324099; doi:10.1186/1471-2105-9-164)
Supplement: Additional file 1 — Source code used to create this paper and AffyDEComp. This is a zip file containing R and Sweave code. Sweave code is a text document which contains both LaTeX and R code, and as such can be used to recreate exactly all the results in this paper using open source tools. Also included is R code to recreate all the charts available through AffyDEComp. See the README file for further details. [file 1471-2105-9-164-S1.zip › golden_spike/affydecomp.R]

################################################################################
# AffyDEComp version 1.1
# affydecomp.R
# Submitted to BMC Bioinformatics on November 9 2007
# Author: Richard D Pearson
# Email: richard.pearson@postgrad.manchester.ac.uk
# AffyDEComp website: http://manchester.ac.uk/bioinformatics/affydecomp
# Author's website: http://www.cs.man.ac.uk/~pearsonr/
################################################################################
# This script requires R version 2.6.0 or higher.
# You will also need the relevant packages installed, the relevant "Other code"
# available, and the data available. See the "Load the relevant packages",
# "Load other code" and "Read raw data..." sections below for further details.
# Finally, you will need X11 to be available to create images, and you will need
# a writable directory called "images" at the same level as the directory from
# which the script is run.
################################################################################
# Note that this script takes a long time to run, being at least an overnight
# run on a typical machine, though can be much quicker on a multi-node cluster.
################################################################################
# Changes from previous versions
#
# Changes 1.0 to 1.1
# Now requires R 2.6.0 (because puma now requires this)
# Added changes to comments (this section)
# Added the following line: varLabels(affybatch.choe) <- "Class"
# RMA now run with expresso to get SE estimates
# Added mgMOS method
# Used PPLR on results from RMA, MBEI and FARMS, as well as MMGMOS
# Can run pumaComb in parallel (if calculate_parallel <- TRUE below)
# Added AFFYDECOMP_VERSION_NUMBER variable (used in charts)
################################################################################

AFFYDECOMP_VERSION_NUMBER <- "1.1"

################################################################################
# Identify which parts of the script are to be run. If any of the following are
# set to FALSE, the script will attempt to load in data calculated from a
# previous run of the script.
################################################################################

calculate_esets 	<- TRUE
calculate_norm 		<- TRUE
calculate_parallel	<- FALSE
calculate_pumacomb	<- TRUE
calculate_lists		<- TRUE
plot_ROC_charts		<- TRUE
plot_AUC_charts		<- TRUE
create_paper		<- TRUE

################################################################################
# Load the relevant packages.
################################################################################
# Note that goldenspike is not available via Bioconductor and will need to be
# installed as a source package from
# http://www.elwood9.net/spike/goldenspike-unix.html
# All other packages can be installed from Bioconductor using
# biocLite(c("puma", "gcrma", "plier"))
# To get biocLite use source("http://bioconductor.org/biocLite.R")
################################################################################

library(puma)
library(gcrma)
library(plier)
library(goldenspike)

################################################################################
# Load other code.
################################################################################
# The following source code was downloaded from the Web. The first line of each
# file gives the URL of the download
################################################################################

source("normalize.constantsubset.R")
source("normalize.loesssubset.R")
source("dfw.R")
source("farms.R")

################################################################################
# Read raw data from CEL files and mapping.unique
################################################################################
# You will need to have downloaded the raw CEL file data from
# http://www.elwood9.net/spike/celdata.zip and unzipped this file. You will also
# need to download the file http://www.elwood9.net/spike/mapping.unique
# data_dir should point to where the CEL files and mapping.unique are held.
# This directory will also be used to hold .rda files created by this script
# and required by affydecomp_paper.Rnw
################################################################################

data_dir <- "/local/data/affydecomp/1.1"
# data_dir <- "/fs/storage/home/mobfdrp2/data/affydecomp/1.1"
filenames.choe <- c("C1.CEL", "C2.CEL", "C3.CEL", "S1.CEL", "S2.CEL", "S3.CEL")
affybatch.choe <- ReadAffy(
	filenames=filenames.choe
,	celfile.path=data_dir
)
varLabels(affybatch.choe) <- "Class"
pData(affybatch.choe) <- data.frame("Class"=c("C","C","C","S","S","S"))
save(affybatch.choe, file=paste(data_dir,"/affybatch.choe.rda",sep=""))
load(paste(data_dir,"/mapping.unique",sep=""))

################################################################################
# Create different subsets of the probesets
################################################################################

spikeInUpLabels <- mapping.unique > 1
spikeInLabels1.2 <- mapping.unique == 1.2
spikeInLabels1.5 <- mapping.unique == 1.5
spikeInLabels1.7 <- mapping.unique == 1.7
spikeInLabels2.0 <- mapping.unique == 2.0
spikeInLabels2.5 <- mapping.unique == 2.5
spikeInLabels3.0 <- mapping.unique == 3.0
spikeInLabels3.5 <- mapping.unique == 3.5
spikeInLabels4.0 <- mapping.unique == 4.0
spikeInLowLabels <- mapping.unique > 1 & mapping.unique <= 1.7
spikeInMedLabels <- mapping.unique >= 2 & mapping.unique <= 2.5
spikeInHighLabels <- mapping.unique >= 3
spikeInEqualProbesets <- which(mapping.unique == 1)
unchangingProbesets <- which(abs(mapping.unique) == 1)
spikeInProbesets <- which(mapping.unique >= 1)

################################################################################
# Calculate expression levels
################################################################################

if(calculate_esets)
{
	eset_mas5 <- mas5(affybatch.choe)
	exprs(eset_mas5) <- log2(exprs(eset_mas5))
	eset_cmas5 <- expresso(affybatch.choe,
		bg.correct=TRUE,bgcorrect.method="mas",
		normalize=TRUE,
		normalize.method="constantsubset",
		normalize.param=list(stable.probes=names(spikeInEqualProbesets)),
		pmcorrect.method="mas",
		summary.method="medianpolish",
		verbose = FALSE)
	eset_plier <- justPlier(affybatch.choe)
	eset_rma <- expresso(affybatch.choe, bgcorrect.method="rma", normalize.method="quantiles", pmcorrect.method="pmonly", summary.method="medianpolish")
	eset_gcrma <- gcrma(affybatch.choe)
	eset_dfw <- expresso(affybatch.choe, bgcorrect.method="none", normalize.method="quantiles"
	,	pmcorrect.method="pmonly", summary.method="dfw")
	eset_mbei <- expresso(affybatch.choe, normalize.method="invariantset", bg.correct=FALSE
	, pmcorrect.method="pmonly", summary.method="liwong")
	assayDataElement(eset_mbei, "se.exprs") <- log2(assayDataElement(eset_mbei, "se.exprs")) # take logs of SE estimates as I PRESUME these are raw scale
	exprs(eset_mbei) <- log2(exprs(eset_mbei))
	eset_qfarms <- q.farms(affybatch.choe)
	eset_mmgmos <- mmgmos(affybatch.choe)

	eset_list <- list(
		mmgMOS=eset_mmgmos
	,	MAS5=eset_mas5
	,	CP=eset_cmas5
	,	PLIER=eset_plier
	,	RMA=eset_rma
	,	GCRMA=eset_gcrma
	,	DFW=eset_dfw
	,	MBEI=eset_mbei
	,	FARMS=eset_qfarms
	)
	save(eset_list, file=paste(data_dir,"/eset_list.rda",sep=""))
}
if(!calculate_esets)
{
	load(paste(data_dir,"/eset_list.rda",sep=""))
}

################################################################################
# Post-summarisation normalisation
################################################################################

norm_summ_options <- list()
norm_summ_options$unch <- list(subset=unchangingProbesets, span=0.2, maxit=1)
norm_summ_options$equal <- list(subset=spikeInEqualProbesets, span=0.2, maxit=1)
norm_summ_options$spikes <- list(subset=spikeInProbesets, span=0.2, maxit=1)

norm_summ <- list()
if(calculate_norm)
{
	norm_summ[["none"]] <- eset_list
	for(norm_summ_name in names(norm_summ_options))
	{
		norm_summ[[norm_summ_name]] <- eset_list
		for(i in 1:length(eset_list))
			exprs(norm_summ[[norm_summ_name]][[i]]) <- loess.normalize(
				exprs(norm_summ[[norm_summ_name]][[i]])
			,	subset=norm_summ_options[[norm_summ_name]][["subset"]]
			,	log.it=FALSE
			,	span=norm_summ_options[[norm_summ_name]][["span"]]
			,	maxit=norm_summ_options[[norm_summ_name]][["maxit"]]
			)
		save(norm_summ, file=paste(data_dir,"/norm_summ.rda",sep=""))
	}
}
if(!calculate_norm)
{
	load(paste(data_dir,"/norm_summ.rda",sep=""))
}

################################################################################
# Combine replicates with puma
################################################################################

if(calculate_parallel)
{
	library(snow)
	cl <- makeCluster(paste("node", sprintf("%02i",rep(1:32,each=2)), sep=""), type="SOCK")
}

eset_puma_list <- list()
eset_puma_list$mmgMOS <- list()
eset_puma_list$CP <- list()
eset_puma_list$RMA <- list()
eset_puma_list$DFW <- list()
eset_puma_list$MBEI <- list()
eset_puma_list$FARMS <- list()

puma_list_positions <- c(1,3,5,7,8,9)

if(calculate_pumacomb)
{
	for(puma_name in names(eset_puma_list))
		for(norm_summ_name in names(norm_summ))
			eset_puma_list[[puma_name]][[norm_summ_name]] <-
				if(calculate_parallel)
					pumaComb(norm_summ[[norm_summ_name]][[puma_name]], cl=cl)
				if(!calculate_parallel)
					pumaComb(norm_summ[[norm_summ_name]][[puma_name]])
	save(eset_puma_list, file=paste(data_dir,"/eset_puma_list.rda",sep=""))
}
if(!calculate_pumacomb)
{
	load(paste(data_dir,"/eset_puma_list.rda",sep=""))
}

################################################################################
# Calculate p-values (or p-like values) for all approaches
################################################################################

calculateCyberT <- function (
	eset
,	design.matrix = createDesignMatrix(eset)
,	contrast.matrix = createContrastMatrix(eset)
)
{
    Bay.t <- matrix(0, dim(exprs(eset))[1], dim(contrast.matrix)[2]
	, dimnames=list(rownames(exprs(eset)), colnames(contrast.matrix)))
    fold.change <- matrix(0, dim(exprs(eset))[1], dim(contrast.matrix)[2]
	, dimnames=list(rownames(exprs(eset)), colnames(contrast.matrix)))
    for(i in 1:dim(contrast.matrix)[2])
	{
		plus_contrasts <- which(contrast.matrix[,i]==1)
		minus_contrasts <- which(contrast.matrix[,i]==-1)
		plus_arrays <- as.matrix(which(design.matrix[,plus_contrasts]==1,arr.ind=TRUE))[,1]
		minus_arrays <- as.matrix(which(design.matrix[,minus_contrasts]==1,arr.ind=TRUE))[,1]
		exprs <- prepare.expr(exprs(eset),log.it=TRUE,cutoff.value=-3)
		Bay.t[,i] <- (pierre.unpair.element(exprs,plus_arrays,minus_arrays,100,10,2)$Bay.t)
		fold.change[,i] <-	rowMeans(exprs(eset)[,plus_arrays]) -
			rowMeans(exprs(eset)[,minus_arrays])
	}
	new("DEResult", statistic=Bay.t, FC=fold.change
	, statisticDescription="CyberT Bayesian t statistic", DEMethod="calculateCyberT")
}

summ_names <- names(eset_list)
norm_names <- names(norm_summ)
de_names <- c("limma", "fc", "ttest", "cybert")
dir_names <- c("either", "up", "down")

if(calculate_lists)
{
	summ_norm_de_dir <- list()
	for(summ_name in summ_names)
	{
		summ_norm_de_dir[[summ_name]] <- list()
		for(norm_name in norm_names)
		{
			summ_norm_de_dir[[summ_name]][[norm_name]] <- list()
			for(de_name in de_names)
			{
				summ_norm_de_dir[[summ_name]][[norm_name]][[de_name]] <- list()
			}
		}
	}

	for(summ_name in summ_names)
	{
		for(norm_name in norm_names)
		{
			for(dir_name in dir_names)
			{
				summ_norm_de_dir[[summ_name]][[norm_name]][["limma"]][[dir_name]] <-
					1-pLikeValues(calculateLimma(norm_summ[[norm_name]][[summ_name]])
					, direction=dir_name)
				summ_norm_de_dir[[summ_name]][[norm_name]][["fc"]][[dir_name]] <-
					1-pLikeValues(calculateFC(norm_summ[[norm_name]][[summ_name]])
					, direction=dir_name)
				summ_norm_de_dir[[summ_name]][[norm_name]][["ttest"]][[dir_name]] <-
					1-pLikeValues(calculateTtest(norm_summ[[norm_name]][[summ_name]])
					, direction=dir_name)
				summ_norm_de_dir[[summ_name]][[norm_name]][["cybert"]][[dir_name]] <-
					1-pLikeValues(calculateCyberT(norm_summ[[norm_name]][[summ_name]])
					, direction=dir_name)
			}
		}
	}
	save(summ_norm_de_dir, file=paste(data_dir,"/summ_norm_de_dir.rda",sep=""))
}
if(!calculate_lists)
{
	load(paste(data_dir,"/summ_norm_de_dir.rda",sep=""))
}


puma_norm_dir <- list()
for(puma_name in names(eset_puma_list))
{
	puma_norm_dir[[puma_name]] <- list()
	for(norm_name in norm_names)
		puma_norm_dir[[puma_name]][[norm_name]] <- list()
}

for(puma_name in names(eset_puma_list))
	for(norm_name in norm_names)
		for(dir_name in dir_names)
			puma_norm_dir[[puma_name]][[norm_name]][[dir_name]] <-
				1-pLikeValues(pumaDE(eset_puma_list[[puma_name]][[norm_name]]), direction=dir_name)

################################################################################
# Determine true and false positives
################################################################################

truePositivesList <- list(
		"all_FC" = spikeInUpLabels
	,	"low_FC" = spikeInLowLabels
	,	"med_FC" = spikeInMedLabels
	,	"high_FC" = spikeInHighLabels
	,	"FC=1.2" = spikeInLabels1.2
	,	"FC=1.5" = spikeInLabels1.5
	,	"FC=1.7" = spikeInLabels1.7
	,	"FC=2.0" = spikeInLabels2.0
	,	"FC=2.5" = spikeInLabels2.5
	,	"FC=3.0" = spikeInLabels3.0
	,	"FC=3.5" = spikeInLabels3.5
	,	"FC=4.0" = spikeInLabels4.0
	)
truePositivesNames <- names(truePositivesList)
falsePositivesList <- list(unchanging=unchangingProbesets, spikeInEqual=spikeInEqualProbesets)
falsePositivesNames <- names(falsePositivesList)

################################################################################
# Set other analysis pipeline option choices
################################################################################

zoomList <- list("1"=1, "0.05"=0.05)
zoomNames <- names(zoomList)
plotTypeList <- list("ROC"=c("fpr", "tpr"), "FDR"=c("pcfall", "tpr"))
plotTypeNames <- names(plotTypeList)

################################################################################
## Plot ROC charts
################################################################################

ltys <- c("22", "44", "13", "1343", "73", "2262", "12223242", "F282", "F4448444", "224282F2", "F1")
cols <- c(1:5)

if(plot_ROC_charts)
	for(plotTypeName in plotTypeNames)
		for(zoomName in zoomNames)
			for(truePositivesName in truePositivesNames)
				for(falsePositivesName in falsePositivesNames)
					for(norm_name in norm_names)
						for(dir_name in dir_names)
						{
							png(paste("../images/AffyDEComp GoldenSpike ROC Type_"
								, plotTypeName, " Zoom_", zoomName, " TP_"
								, truePositivesName," FP_",falsePositivesName," Dir_"
								, dir_name," Norm_",norm_name,".png",sep="")
							, width = 960, height = 640
							)
							scores_list <- list()
								for(summ_name in summ_names)
									for(de_name in de_names)
										scores_list <- c(scores_list, list(
											summ_norm_de_dir[[summ_name]][[
												norm_name]][[de_name]][[dir_name]]))
							numberOfpumaDatasets <- length(puma_norm_dir)
							for(i in 1:numberOfpumaDatasets)
								scores_list <- c(scores_list
									, list(puma_norm_dir[[i]][[norm_name]][[dir_name]]))
							plotROC(
								scoresList = scores_list
							,	truthValues = truePositivesList[[truePositivesName]]
							,	includedProbesets = c(which(truePositivesList[[truePositivesName]])
								,	falsePositivesList[[falsePositivesName]])
							,	legendTitles=c(
									paste(rep(de_names,length(summ_names))
										,	rep(summ_names, each=length(de_names)))
								,	paste("PPLR", names(puma_norm_dir)))
							,	main = paste("AffyDEComp GoldenSpike ROC Type_", plotTypeName, " Zoom_"
									, zoomName, " TP_",truePositivesName," FP_",falsePositivesName
									," Dir_", dir_name," Norm_",norm_name,sep="")
							,	lty=ltys[c(rep(1:length(summ_names),each=length(de_names)), puma_list_positions)]
							,	col=c(cols[rep(1:(length(de_names)), length(summ_names))]
									, cols[rep((length(de_names)+1),numberOfpumaDatasets)])
							,	xaxisStat=plotTypeList[[plotTypeName]][1]
							,	yaxisStat=plotTypeList[[plotTypeName]][2]
							,	xlim=c(0,zoomList[[zoomName]])
							,	ylim=c(0,1)
							,	showLegend=FALSE
							,	lwd=rep(2, length(scores_list))
							)
							legend2(
								"bottom"
							,	legend=c(de_names, "pplr")
							,	lty=1
							,	col=cols[c(1:(length(de_names)), (length(de_names)+1))]
							,	inset=0.02
							,	seg.len=4
							,	lwd=2
							)
							legend2(
								"bottomright"
							,	legend=summ_names
							,	lty=ltys[1:length(summ_names)]
							,	col="black"
							,	inset=0.02
							,	seg.len=10
							,	lwd=2
							)
							mtext(paste("AffyDEComp version", AFFYDECOMP_VERSION_NUMBER)
								, side=1, line=4, adj=0, cex=0.8)
							mtext("www.manchester.ac.uk/bioinformatics/affydecomp"
								, side=1, line=4, adj=1, cex=0.8)
							dev.off()
						}

################################################################################
## Plot AUC charts
################################################################################

if(plot_AUC_charts)
{
	spikeInLowLabels <- mapping.unique > 1 & mapping.unique <= 1.7
	spikeInMedLabels <- mapping.unique >= 2 & mapping.unique <= 2.5
	spikeInHighLabels <- mapping.unique >= 3
	spikeInProbesetsLow <- which(mapping.unique >= 1 & mapping.unique <= 1.7)
	spikeInProbesetsMed <- which(mapping.unique == 1 | (mapping.unique >= 2 & mapping.unique <= 2.5 ))
	spikeInProbesetsHigh <- which(mapping.unique == 1 | mapping.unique >= 3)

	for(falsePositivesName in falsePositivesNames)
		for(norm_name in norm_names)
			for(dir_name in dir_names)
			{
				png(paste("../images/AffyDEComp GoldenSpike AUC FP_",falsePositivesName
				," Dir_", dir_name," Norm_",norm_name,".png",sep="")
				, width = 720, height = 576
				)
				scores_list <- list()
					for(summ_name in summ_names)
						for(de_name in de_names)
							scores_list <- c(scores_list, list(
								summ_norm_de_dir[[summ_name]][[
									norm_name]][[de_name]][[dir_name]]))
				numberOfpumaDatasets <- length(puma_norm_dir)
				for(i in 1:numberOfpumaDatasets)
					scores_list <- c(scores_list
						, list(puma_norm_dir[[i]][[norm_name]][[dir_name]]))

				AUCs_low <- vector()
				AUCs_med <- vector()
				AUCs_high <- vector()
				AUCs_all <- vector()
				for(i in 1:length(scores_list))
				{
					AUCs_low <- c(AUCs_low, calcAUC(
							scores_list[[i]]
						,	truthValues = spikeInLowLabels
						,	includedProbesets = c(which(spikeInLowLabels)
							,	falsePositivesList[[falsePositivesName]])
						)
					)
					AUCs_med <- c(AUCs_med, calcAUC(
							scores_list[[i]]
						,	truthValues = spikeInMedLabels
						,	includedProbesets = c(which(spikeInMedLabels)
							,	falsePositivesList[[falsePositivesName]])
						)
					)
					AUCs_high <- c(AUCs_high, calcAUC(
							scores_list[[i]]
						,	truthValues = spikeInHighLabels
						,	includedProbesets = c(which(spikeInHighLabels)
							,	falsePositivesList[[falsePositivesName]])
						)
					)
					AUCs_all <- c(AUCs_all, calcAUC(
							scores_list[[i]]
						,	truthValues = spikeInUpLabels
						,	includedProbesets = c(which(spikeInUpLabels)
							,	falsePositivesList[[falsePositivesName]])
						)
					)
				}

				set.seed(123456)
				par(mfrow=c(1,1))
				plot(
					x=c(
						rep(c(0.7, 0.85, 1, 1.15),length(summ_names))
					,	rep(1.3,numberOfpumaDatasets)
					,	rep(c(1.7, 1.85, 2, 2.15),length(summ_names))
					,	rep(2.3,numberOfpumaDatasets)
					,	rep(c(2.7, 2.85, 3, 3.15),length(summ_names))
					,	rep(3.3,numberOfpumaDatasets)
					,	rep(c(3.7, 3.85, 4, 4.15),length(summ_names))
					,	rep(4.3,numberOfpumaDatasets)
					) + runif(
							length(summ_names)*length(de_names)*4 + numberOfpumaDatasets*4
						,	-0.05,0.05)
				,	y=-log(1-c(AUCs_low, AUCs_med, AUCs_high, AUCs_all))
				,	pch=rep(c(rep(1:(length(summ_names)), each=4),puma_list_positions),4)
				,	col=rep(c(rep(1:4, length(summ_names)), rep(5, numberOfpumaDatasets)), 4)
				,	xaxt="n"
				,	xlab="FC of true positives"
				,	ylab="-log(1-AUC)"
				,	main = paste("AffyDEComp GoldenSpike AUC FP_",falsePositivesName
						," Dir_", dir_name," Norm_",norm_name,sep="")
				)
				axis(1,c(1,2,3,4), c("Low", "Medium", "High", "All"))
				legend(
					"topleft"
				,	legend=summ_names
				,	pch=1:length(summ_names)
				,	col="black"
				,	inset=0.05
				)
				legend(
					"topright"
				,	legend=c(de_names, "PPLR")
				,	text.col=1:5
				,	inset=0.05
				)
				mtext(paste("AffyDEComp version", AFFYDECOMP_VERSION_NUMBER)
					, side=1, line=4, adj=0, cex=0.8)
				mtext("www.manchester.ac.uk/bioinformatics/affydecomp"
					, side=1, line=4, adj=1, cex=0.8)
				dev.off()
			}
}

if(create_paper)
	Sweave("golden_spike.Rnw")
