# Supplementary material for: A comprehensive re-analysis of the Golden Spike data: Towards a benchmark for differential expression methods
Source: BMC Bioinformatics. 2008 Mar 26;9:164. doi: 10.1186/1471-2105-9-164 (PMC2324099; doi:10.1186/1471-2105-9-164)
Supplement: Additional file 1 — Source code used to create this paper and AffyDEComp. This is a zip file containing R and Sweave code. Sweave code is a text document which contains both LaTeX and R code, and as such can be used to recreate exactly all the results in this paper using open source tools. Also included is R code to recreate all the charts available through AffyDEComp. See the README file for further details. [file 1471-2105-9-164-S1.zip › golden_spike/dfw.R]

# This code is taken unchanged from the following website: http://faculty.smu.edu/mmcgee/dfwcode.pdf

## Code for Distribution Free Weighted Fold Change (DFW), as described 
## in Chen, McGee, Liu, and Scheuermann 
## 
## To use the following code, copy and paste it into a plain text file.   
## Open an R session, source the file into R and run once.   
## Then type: 
##  
## b = ReadAffy()   
## This obtains an AffyBatch object from your CEL files 
## 
## a = expresso(b, bgcorrect.method="none",  
##   normalize.method="quantiles", pmcorrect.method="pmonly",  
##  summary.method="dfw") 
## 
## To read output into a CSV file on original scale (makes retrieval  
## easier) 
##   aa=exprs(a) 
##   exprs(a)=2^aa 
##   aaa=exprs(a) 
##   write.table(data.frame(aaa,check.names=FALSE), 
##   "filename.csv",sep=",",col.names=NA,quote=FALSE) 
 
################################################# 
require(affy) 
 
generateExprSet.methods=c(generateExprSet.methods,"dfw") 
express.summary.stat.methods=c(express.summary.stat.methods,"dfw") 
generateExprVal.method.dfw=function(probes){ 
 
## the weighting function  
weights=function(x){ 
med=median(x) 
y=x-med 
c=max(abs(y))       
if (c==0) w=x else w=(1-(y/c)^2)^2 
w=w/sum(w)          
return(w) 
} 
probes=t(t(probes)) 
npm=nrow(probes)    ## num of PMs for the probeset 
narray=ncol(probes) ## num of arrays 
 
fc=log2(probes)    ## relative fold change (log2 scale) 
 
ran=rep(0,npm)  
sd=rep(0,npm)   
for (i in 1:npm) {if (narray==1) {ran[i]=fc[i,] 
                                  sd[i]=1} 
         
      else {ran[i]=max(fc[i,])-min(fc[i,]) 
            sd[i]=sd(fc[i,])} 
     } 
## based on ranges and sd’s to calculate the weights 
wei=weights(ran) 
wei.sd=weights(sd) 
 
sd.wei=sum(sd*wei.sd) ## overall (weighted) sd
## weighted fc for each array (use both range and sd of fc): 
fc.wei=fc.wei02=rep(0,narray) 
 
for (i in 1:narray) { 
fc.wei[i]=sum(fc[,i]*wei) 
 
} 
 
min=min(fc.wei) 
max=max(fc.wei) 
range=max-min 
 
if (range==0) fc.wei=0 else { 
                fc.wei=(fc.wei-min)/range } 
 
expr=min+fc.wei*range^3*sd.wei/100 
 
express=expr   ## expression values: 
return(list(exprs=as.numeric(express),se.exprs=as.numeric(fc.wei))) 
} 
 
