# Supplementary material for: A comprehensive re-analysis of the Golden Spike data: Towards a benchmark for differential expression methods
Source: BMC Bioinformatics. 2008 Mar 26;9:164. doi: 10.1186/1471-2105-9-164 (PMC2324099; doi:10.1186/1471-2105-9-164)
Supplement: Additional file 1 — Source code used to create this paper and AffyDEComp. This is a zip file containing R and Sweave code. Sweave code is a text document which contains both LaTeX and R code, and as such can be used to recreate exactly all the results in this paper using open source tools. Also included is R code to recreate all the charts available through AffyDEComp. See the README file for further details. [file 1471-2105-9-164-S1.zip › golden_spike/normalize.constantsubset.R]

# This code was taken as is from the scripts.make.exprs directory of the download from the following website: http://www.elwood9.net/spike/goldenspike-scripts.tar.gz

normalize.AffyBatch.constantsubset <- function(abatch, refindex=1, FUN=mean, na.rm=TRUE, stable.probes) {

  n <- length( abatch )
  stable.indices <- unlist(indexProbes(abatch,which="both")[stable.probes])
  print("Got stable indices...")
  if (! (refindex %in% 1:n)) stop("invalid reference index for normalization")
  refconstant <- FUN(intensity(abatch)[stable.indices,refindex], na.rm=na.rm)
  
  #set.na.spotsd(abatch)
                             
  for (i in (1:n)[-refindex]) {
    m <- normalize.constantsubset(intensity(abatch)[,i], refconstant, FUN=FUN, na.rm=na.rm, stable.indices=stable.indices)
    myhistory <- list(name="normalized by constant",
                      constant=attr(m,"constant"))
    attr(m,"constant") <- NULL
    intensity(abatch)[, i] <- m
    ##history(abatch)[[i]] <- myhistory
  }
  return(abatch)
}       

normalize.constantsubset <- function(x, refconstant, FUN=mean, na.rm=TRUE, stable.indices) {
  thisconstant <- FUN(x[stable.indices], na.rm=na.rm)
  r <- x / thisconstant * refconstant
  attr(r,"constant") <- thisconstant * refconstant
  return(r)
}

normalize.AffyBatch.methods <- c(normalize.AffyBatch.methods
	,	"constantsubset"
)
