# Supplementary material for: A comprehensive re-analysis of the Golden Spike data: Towards a benchmark for differential expression methods
Source: BMC Bioinformatics. 2008 Mar 26;9:164. doi: 10.1186/1471-2105-9-164 (PMC2324099; doi:10.1186/1471-2105-9-164)
Supplement: Additional file 1 — Source code used to create this paper and AffyDEComp. This is a zip file containing R and Sweave code. Sweave code is a text document which contains both LaTeX and R code, and as such can be used to recreate exactly all the results in this paper using open source tools. Also included is R code to recreate all the charts available through AffyDEComp. See the README file for further details. [file 1471-2105-9-164-S1.zip › golden_spike/normalize.loesssubset.R]

# This code was taken as is from the scripts.make.exprs directory of the download from the following website: http://www.elwood9.net/spike/goldenspike-scripts.tar.gz

normalize.AffyBatch.loesssubset <- function (abatch, stable.probes, ...) 
{
    stable.index <- unlist(indexProbes(abatch,"both")[stable.probes])
    Index <- unlist(indexProbes(abatch, "both"))
    tmp.stable <- which(is.element(Index,stable.index))
    intensity(abatch)[Index, ] <- normalize.loesssubset(intensity(abatch)[Index, ], subset = tmp.stable,sample.length=20000,maxit=4, ...)
    return(abatch)
}

normalize.loesssubset <- function (mat, subset = sample(1:(dim(mat)[1]), min(c(5000, nrow(mat)))), 
    epsilon = 10^-2, maxit = 1, log.it = TRUE, verbose = TRUE, 
    span = 1/25, family.loess = "symmetric",sample.length=10000) 
{
  # decreased the span from 2/3 to 1/25.
  # the sample.length must be less than or equal to length(subset)
    J <- dim(mat)[2]
    II <- dim(mat)[1]
    newData <- mat
    if (log.it) {
        mat <- log2(mat)
        newData <- log2(newData)
    }
    change <- epsilon + 1
    fs <- matrix(0, II, J)
    iter <- 0
    while (iter < maxit) {
        iter <- iter + 1
        means <- matrix(0, II, J)
        subset <- sample(subset,sample.length)
        w <- c(0, rep(1, sample.length), 0)
        for (j in 1:(J - 1)) {
            for (k in (j + 1):J) {
              y <- newData[, j] - newData[, k]
              x <- (newData[, j] + newData[, k])/2
              index <- c(order(x)[1], subset, order(-x)[1])
              xx <- x[index]
              yy <- y[index]
              aux <- loess(yy ~ xx, span = span, degree = 2, 
                           weights = w, family = family.loess)
              aux <- predict(aux, data.frame(xx = x))/J
              means[, j] <- means[, j] + aux
              means[, k] <- means[, k] - aux
              if (verbose) {
                cat("Done with", j, "vs", k, " in iteration ", 
                    iter, "\tnumber in subset: ",length(index),"\n")
                tmp.xlab <- paste("M: chip ", j, " vs ", k,sep="")
                tmp.ylab <- paste("A: chip ", j, " vs ", k,sep="")
                tmp.main <- paste("Iteration = ", iter,sep="")
                plot(x,y,pch=".",xlab=tmp.xlab, ylab=tmp.ylab,main=tmp.main)
                points(xx,yy,pch=".",col="green")
                points(x,aux*J,col="orange",pch=".")
                abline(h=0,col="red")
              }
            }
        }
        fs <- fs + means
        newData <- mat - fs
        change <- max(apply((means[subset, ])^2, 2, mean))
        if (verbose) 
            cat(iter, change, "\n")
        oldfs <- fs
    }
    if ((change > epsilon) & (maxit > 1)) 
        warning(paste("No convergence after", maxit, "iterations.\n"))
    if (log.it) {
        return(2^newData)
    }
    else return(newData)
}

normalize.AffyBatch.methods <- c(normalize.AffyBatch.methods
	,	"loesssubset"
)
