# Supplementary material for: A comprehensive re-analysis of the Golden Spike data: Towards a benchmark for differential expression methods
Source: BMC Bioinformatics. 2008 Mar 26;9:164. doi: 10.1186/1471-2105-9-164 (PMC2324099; doi:10.1186/1471-2105-9-164)
Supplement: Additional file 1 — Source code used to create this paper and AffyDEComp. This is a zip file containing R and Sweave code. Sweave code is a text document which contains both LaTeX and R code, and as such can be used to recreate exactly all the results in this paper using open source tools. Also included is R code to recreate all the charts available through AffyDEComp. See the README file for further details. [file 1471-2105-9-164-S1.zip › golden_spike/README]

This directory contains all the code used to create the results in the paper "A comprehensive re-analysis of the Golden Spike data: towards a benchmark for differential expression methods" by Richard D Pearson, as well as all the charts displayed through AffyDEComp (http://manchester.ac.uk/bioinformatics/affydecomp).

To rerun the analysis, first read through the comments in file affydecomp.R, ensuring that all the pre-conditions are met. The analysis can be run simply by typing source("affydecomp.R") in an R session.

The LaTeX file submitted to BMC Bioinformatics on November 9, 2007 was created by running Sweave("golden_spike") from an R session. Note that this is performed as the final command in affydecomp.R. Also note that golden_spike.Rnw should only be used AFTER affydecomp.R has been run. Running Sweave("golden_spike") should result in the creation of a file called golden_spike.tex.

A few minor changes were made to golden_spike.tex before submission to Genome Biology:
1. The \usepackage{/Library/Frameworks/R.framework/Resources/share/texmf/Sweave} line (109) was commented out.
2. All figures (e.g. lines 276-282) were commented out
3. The top ten AUC values in Tables 2 and 3 were highlighted in bold.
We include the version of golden_spike.tex BEFORE these changes were made

affydecomp.R and golden_spike.Rnw were written by Richard D Pearson. The source of other files included in this directory are included as comments on the first line of each file.

Enjoy!

Richard D Pearson, November 9, 2007.
